# Supplementary material for: Genetic and Biological Properties of an Epidemic Feline Panleukopenia Virus Strain (Ala91Ser) in China
Source: Vet Sci. 2025 Jul 16;12(7):668. doi: 10.3390/vetsci12070668 (PMC12300517; doi:10.3390/vetsci12070668)
Supplement: Supplementary file 1 [file vetsci-12-00668-s001.zip]

Archive with 1 entries (1 files):
- vetsci-3716090-supplementary.pdf
